# Supplementary material for: A Very Rare Variant in SREBF2, a Possible Cause of Hypercholesterolemia and Increased Glycemic Levels
Source: Biomedicines. 2022 May 19;10(5):1178. doi: 10.3390/biomedicines10051178 (PMC9138625; doi:10.3390/biomedicines10051178)
Supplement: Supplementary file 1 [file biomedicines-10-01178-s001.zip]

Archive with 2 entries (2 files):
- biomedicines-1680071-SM.pdf
- Table S1.xlsx
