# Supplementary material for: A Very Rare Variant in SREBF2, a Possible Cause of Hypercholesterolemia and Increased Glycemic Levels
Source: Biomedicines. 2022 May 19;10(5):1178. doi: 10.3390/biomedicines10051178 (PMC9138625; doi:10.3390/biomedicines10051178)
Supplement: Supplementary file 1 [file biomedicines-10-01178-s001.zip › Table S1.xlsx]

## Sheet: Table S1
Table S1: Sequences of primers used in the work
Primer name	Primer sequence	GEN
SREBF2-P_F	5´-ACTGGCGTGGTTTTCAGGTC -3´	SREBF2
SREBF2-P_R	5´-CAGGCTCATCTCAGCCAATG -3´	SREBF2
SREBF2-PE1_F	5´-GGGGGAGGGACCTCACTAT -3´	SREBF2
SREBF2-PE1_R	5´-CGCCGTAACCCCTTCCTC -3´	SREBF2
SREBF2-E2_F	5´-GCCTTAGTTTCTTAAGCAAGTTTGAAAG -3´	SREBF2
SREBF2-E2_R	5´-CTGGCACATAAACATTGGAACC -3´	SREBF2
SREBF2-E3_F	5´-TCCATCCTCAGGTTTCTGCTG -3´	SREBF2
SREBF2-E3_R	5´-CACATCTTCAACCAAGGACCAG -3´	SREBF2
SREBF2-E4_F	5´-GGTCTATGCAGTAAGAAAGGAATGC -3´	SREBF2
SREBF2-E4_R	5´-ACATCTCTGAAGACTAACACCTCCAG -3´	SREBF2
SREBF2-E5_F	5´-CAGGTCTGTGTTGAGGTTGCTT -3´	SREBF2
SREBF2-E5_R	5´-AAAACAGGTAGAGGGGAGATGGT -3´	SREBF2
SREBF2-E6E7_F	5´-TGCTAGGGCTCTGCTCTTTTC -3´	SREBF2
SREBF2-E6E7_R	5´-GGAAAGATTCCAGGGATCAGG -3´	SREBF2
SREBF2-E8_F	5´-AAAGTGCTGTAAAAACCTATGCAGT -3´	SREBF2
SREBF2-E8_R	5´-CATAGTGGTCCAGCCATGC -3´	SREBF2
SREBF2-E9_F	5´-ATAGTGCTGGGGTCTGTCAGGT -3´	SREBF2
SREBF2-E9_R	5´-TTGCTGAATTATTTGTCAAGTCTGG -3´	SREBF2
SREBF2-E10_F	5´-GTGTGCACTAATTCCTCTGATAATTG -3´	SREBF2
SREBF2-E10_R	5´-CAGCTAGGGTGCAGAACTGG -3´	SREBF2
SREBF2-E11_F	5´-CTTCTCCCCTGGTTCCTCTC -3´	SREBF2
SREBF2-E11_R	5´-AGCACCTGATGGGGAAGG -3´	SREBF2
SREBF2-E12_F	5´-TGCTGATCTTTCCCAGTCTCC -3´	SREBF2
SREBF2-E12_R	5´-CGGACTCAACAAGATTAAGAGACAAC -3´	SREBF2
SREBF2-E13_F	5´-TCTGATCCCCATTCACAAGG -3´	SREBF2
SREBF2-E13_F	5´-ATTTGATTGCCCTGCCAAC -3´	SREBF2
SREBF2-E14_F	5´-TGGGTCTTAGAGCTGGAGAGC -3´	SREBF2
SREBF2-E14_R	5´-ACACTCCTAACGCCCTGGAC -3´	SREBF2
SREBF2-E15_F	5´-GAAGGAAGTGTAGCAGCCTCTG -3´	SREBF2
SREBF2-E15_R	5´-CCACCCAGTCCAGTTTGC -3´	SREBF2
SREBF2-E16_F	5´-GCATTGGAGTCAACAGATGCAC -3´	SREBF2
SREBF2-E16_R	5´-GGCTGCTGTCCTGGTTTCTC -3´	SREBF2
SREBF2-E17_F	5´-CCAGAGCTGCTGAGTGTTGG -3´	SREBF2
SREBF2-E17_R	5´-CCAACTCCACAACCACATGC -3´	SREBF2
SREBF2-E18_F	5´-CTTTTCAGGGGTGAGCAAGG -3´	SREBF2
SREBF2-E18_R	5´-TCAGAGAGGCGAGAGGTGTG -3´	SREBF2
SREBF2-E19A_F	5´-5CCTCCCAGGATGGATGTGAG -3´	SREBF2
SREBF2-E19A_R	5´-3TCAGGAGAGAGAAACTCAGGAAGG -3´	SREBF2
SREBF2-E19B_F	5´-ATAGGTGGCAGGGCAGAAAC -3´	SREBF2
SREBF2-E19B_R	5´-CATGGGTGGCTTCATTTCTC -3´	SREBF2
SREBF1-PROM_F	5´-ATGACGAAATTCCAGCCTCTTTC -3´	SREBF1
SREBF1-PROM_R	5´-ACCCGCCCTCCCAGATAG -3´	SREBF1
SREBF1-PE1_F	5´-GCGAGGCTGGATAAAATGAATG -3´	SREBF1
SREBF1-E1_R	5´-AGACAAAGGCCAGGGAGACAC -3´	SREBF1
SREBF1-E2_F	5´-GCAAATAAGGTTGTGTTTGGATGTG -3´	SREBF1
SREBF1-E2_R	5´-GAAGCTTCTTCCTGTGCTCCTG -3´	SREBF1
SREBF1-E3E4_F	5´-CAGTCGGTGATAGAGACCTGAAGAG -3´	SREBF1
SREBF1-E3E4_R	5´-ATGTTACCAGGTGGGCATGTG -3´	SREBF1
SREBF1-E5_F	5´-GACGTGGGCAGGGCATAAG -3´	SREBF1
SREBF1-E5_R	5´-TCAGTCTCACTCCCTCTCTTCCTTC -3´	SREBF1
SREBF1-E6_F	5´-GCTCTCCAACCCCACAACC -3´	SREBF1
SREBF1-E6_R	5´-AGAGGGTGGGCCAGAACC -3´	SREBF1
SREBF1-E7_F	5´-CTACAGTAGTCCCTAGGCCTCCAAG -3´	SREBF1
SREBF1-E7_R	5´-GAAATGGGAGGTAGGATCTGTTAGG -3´	SREBF1
SREBF1-E8_F	5´-CCCACAGTAAGGTGGGCAGAAT -3´	SREBF1
SREBF1-E8_R	5´-AAATCCAGAGCCCCAAGTTCAC -3´	SREBF1
SREBF1-E9_F	5´-CATCTTTGGGAGGGACACTCG -3´	SREBF1
SREBF1-E9_R	5´-GAGCAGGAACAAGGGTTGACAC -3´	SREBF1
SREBF1-E10_F	5´-GACGGCTCTTCTGAGCTTTGG -3´	SREBF1
SREBF1-E10_R	5´-CTTCCCTGGAAGGCAAGCAG -3´	SREBF1
SREBF1-E11_F	5´-CACACCATGGGTAGGACTGAGC -3´	SREBF1
SREBF1-E11_R	5´-CCACATCCCGTGTAGCTCTTACC -3´	SREBF1
SREBF1-E12_F	5´-AGAGGCTCCCTGGGTAAGAGCTAC -3´	SREBF1
SREBF1-E12_R	5´-ACAAGGGACAGGACAGGAATGAG -3´	SREBF1
SREBF1-E13_F	5´-AAAAGCCCTTAGCTTGGAGAGGAG -3´	SREBF1
SREBF1-E13_R	5´-GGTTGAGGCCAGAGCTATTCTCAG -3´	SREBF1
SREBF1-E14E15_F	5´-TCATTCCTCTCTGAGTTTCCTCTCC -3´	SREBF1
SREBF1-E14E15_R	5´-GTGACTCCTCCTGCACAGAACAA -3´	SREBF1
SREBF1-E16_F	5´-ACTGTGCCTCACTCAGCCTTTG -3´	SREBF1
SREBF1-E16_R	5´-TATCCTGTGCTGCTTGGGCTAAC -3´	SREBF1
SREBF1-E17E18_F	5´-CATCCTGCCCCTCCCAGAG -3´	SREBF1
SREBF1-E17E18_R	5´-ACACACACAGCCTCCCTTGGTATC -3´	SREBF1
SREBF1-E19a_F	5´-GCCGTGGCTTGTGTGTGG -3´	SREBF1
SREBF1-E19a_R	5´-CCACCAGAGGTCAGCACCATC -3´	SREBF1
SREBF1-E19b_F	5´-CGGCTGCTGTGTGCCTTC -3´	SREBF1
SREBF1-E19b_R	5´-CCACTCCTCCCACTAACAAACAAAC -3´	SREBF1
MBTPS1_E3_F	5´-TTCCTCAAAGCTCTGCAGACAG -3´	MBTPS1
MBTPS1_E3_R	5´-GGAAGGATGCGGATACTCACTG -3´	MBTPS1
MBTPS1_E4_F	5´-ATGGTAATCCTCCCTGTGTTTAGG -3´	MBTPS1
MBTPS1_E4_R	5´-ACATGGAATTCCTGCATGTCTG -3´	MBTPS1
MBTPS1_E5_F	5´-GAGCAGCTGACCTAACTTATTTGC -3´	MBTPS1
MBTPS1_E5_R	5´-TGTGGAATCATGCACTAAACACAC -3´	MBTPS1
MBTPS1_E6_F	5´-CTCTATCCAGCACTTGGAAATGG -3´	MBTPS1
MBTPS1_E6_R	5´-GTGTGTACAGTCCAGTGATTCTGC -3´	MBTPS1
MBTPS1_E7_F	5´-CATGCTCAGGATTCATTTCTGG -3´	MBTPS1
MBTPS1_E7_R	5´-ATCTGTTCTCACAAAGCTGTCACC -3´	MBTPS1
MBTPS1_E8_F	5´-TTATAATGGGCCAGTGCTGCTT -3´	MBTPS1
MBTPS1_E8_R	5´-CAAGTAACCATAGGTAGATACACAAACAGA -3´	MBTPS1
MBTPS1_E9_F	5´-GAGTATTCGCCCTGGTTTGAATC -3´	MBTPS1
MBTPS1_E9_R	5´-GCCACTAGCCACAGTAGTTTGTCC -3´	MBTPS1
MBTPS1_E10_F	5´-CCATATCTCTGTTCTGATTTGATTCAC -3´	MBTPS1
MBTPS1_E10_R	5´-AGACAGGGCAGAAGCAAGACAC -3´	MBTPS1
MBTPS1_E11_F	5´-CTTGTGTGCACGTTTGTAGGTTAG -3´	MBTPS1
MBTPS1_E11_R	5´-CCGAGAATTCTGTGCTTAGTCATC -3´	MBTPS1
MBTPS1_E12_F	5´-CCTTCTGAAGCTAGGTCTGCTTTG -3´	MBTPS1
MBTPS1_E12_R	5´-GAAGTAACTATGGCCTAAAGGTCTGG -3´	MBTPS1
MBTPS1_E13_F	5´-CTAGTGATACGTCCGAGGCAGTC -3´	MBTPS1
MBTPS1_E13_R	5´-TCAACTGTACTTCCAATGGAGACC -3´	MBTPS1
MBTPS1_E14_F	5´-GGAAATTCTTGTGTTCAAATTATTTAGG -3´	MBTPS1
MBTPS1_E14_R	5´-GAGAAGCTGAGCAACATCTTTCC -3´	MBTPS1
MBTPS1_E15_F	5´-ACACAGGTCTCCTAAGCTGATGC -3´	MBTPS1
MBTPS1_E15_R	5´-TCCAATCAGCCTGTCTTGTATTTC -3´	MBTPS1
MBTPS1_E16_F	5´-ATGTACCTGGTGACACTGTTTCTG -3´	MBTPS1
MBTPS1_E16_R	5´-TCAAGCTCTCTGAATGTGTCTGTG -3´	MBTPS1
MBTPS1_E17_F	5´-TCAGTTGAAGCCTTAGTGTGGAAG -3´	MBTPS1
MBTPS1_E17_R	5´-ACTGAGGGATCACCATTCTCTTTC -3´	MBTPS1
MBTPS1_E18_F	5´-TTATGTGTGACAAGGCAATAGCAG -3´	MBTPS1
MBTPS1_E18_R	5´-AGTAGACAATGGTGATGGTTCCAC -3´	MBTPS1
MBTPS1_E19_F	5´-CGTGGATGAAATATCAGGAAATAACTC -3´	MBTPS1
MBTPS1_E19_R	5´-TTTCCAGAGACAAAGGGAAGAAAG -3´	MBTPS1
MBTPS1_E20_F	5´-ACAAGAGCGTGACTCTGTCTGG -3´	MBTPS1
MBTPS1_E20_R	5´-ACTGGCTGAAGTAGCATCATGTTC -3´	MBTPS1
MBTPS1_E21_F	5´-GTTGTGGGAAAGCAGACAGACTC -3´	MBTPS1
MBTPS1_E21_R	5´-CAAGCTTGAAGATCTGACAATTCG -3´	MBTPS1
MBTPS1_E22_F	5´-CCGTAGATCACTTGCTCTGTCTTG -3´	MBTPS1
MBTPS1_E22_R	5´-AGGGAGGGAGACTCCTTTGAAC -3´	MBTPS1
MBTPS1_E23_F	5´-CTGATGAATCCAGCCGTCATAG -3´	MBTPS1
MBTPS1_E23_R	5´-ACAAACCTGCAGCTGGAAACTG -3´	MBTPS1
MBTPS1_E01_F	5´-GCCAGGCAGTCTTTCTAGATCCT -3´	MBTPS1
MBTPS1_E01_R	5´-GCACGCTGTGTCCAAACAAG -3´	MBTPS1
MBTPS1_PROM_F	5´-CCTAGCATCTAAGTCACCCAGACA -3´	MBTPS1
MBTPS1_PROM_R	5´-GAGGATGGACGAAGGTCTCG -3´	MBTPS1
MBTPS1_E02_A_F	5´-CAACTAAATCATACCTGGCTATGTCA -3´	MBTPS1
MBTPS1_E02_B_R	5´-AAAGAGGAACATGTTATTCAGCAATAG -3´	MBTPS1
MBTPS2_PROM1_F	5´-TTTATTTGGGATACTTGTTCTTGAGATAG-3´	MBTPS2
MBTPS2_PROM1_R	5´-GCGTCCCTTCCTAGTCAGTAGC-3´	MBTPS2
MBTPS2_PROM2_F	5´-GAACGATACAAGCCAGACACAAAG-3´	MBTPS2
MBTPS2_PROM2_R	5´-ATCCGCTCAGGAACCAAGCTAC -3´	MBTPS2
MBTPS2_E01_F	5´-CATTTCCGGTACTAGCAAATCCTC -3´	MBTPS2
MBTPS2_E01_R	5´-ATCCACCACGCGGACTGT -3´	MBTPS2
MBTPS2_E02_F	5´-ATAAACATTTGGGAAGTCAGCATC -3´	MBTPS2
MBTPS2_E02_R	5´-TATGCAAGCCACAATGATACAATC -3´	MBTPS2
MBTPS2_E03_F	5´-GCTATGAAATGTGGCTGCTTAGTG -3´	MBTPS2
MBTPS2_E03_R	5´-CCAAATATTTCAACAATTCCTTGC -3´	MBTPS2
MBTPS2_E04_F	5´-CATCATGTATCTTAGTGCCCAAGTG -3´	MBTPS2
MBTPS2_E04_R	5´-GCTTCCTCAAAGTAACAAATGATGG -3´	MBTPS2
MBTPS2_E05_F	5´-CAATTATTTGCTCAACATATTGGTTTC -3´	MBTPS2
MBTPS2_E05_R	5´-TTTAAGGAAGCAACTGGAATGTAAA -3´	MBTPS2
MBTPS2_E06_F	5´-ATTTATCAGAATGCCCAAGTGTTG -3´	MBTPS2
MBTPS2_E06_R	5´-TCCCAACATTATTTGTTAGATTTGAGAG -3´	MBTPS2
MBTPS2_E07_F	5´-TAGGAAAGGCAAGACAGTCTGATG -3´	MBTPS2
MBTPS2_E07_R	5´-GACATGGTTTAAGGATTAGTGAATGG -3´	MBTPS2
MBTPS2_E08_F	5´-AAGTAGCCCTCAAGCTGAACTCTG -3´	MBTPS2
MBTPS2_E08_R	5´-GATGAAATGTGACATGTGAAATGTAGAG -3´	MBTPS2
MBTPS2_E09_F	5´-AACCTCATTCCTGATATGCTAGGTG -3´	MBTPS2
MBTPS2_E09_R	5´-GTGAGTCTCTACCACTGAGACTATATGTG -3´	MBTPS2
MBTPS2_E10_F	5´-TTTAGGAAGGGCTTTCTCAATCAG -3´	MBTPS2
MBTPS2_E10_R	5´-ACTTGTGAGGTCTATATTTGTAATGCTG -3´	MBTPS2
MBTPS2_E11_F	5´-AGAGATCTAAGAAGGAATGGCAGAG -3´	MBTPS2
MBTPS2_E11_R	5´-CAGAGTTTGGGTACTCTGGATATGG -3´	MBTPS2
INSIG1_E2_F	5´-GCCTTCCTCGCTCTTTGTCTC -3´	INSIG1
INSIG1_E2_R	5´-TTCCAGTTTCAAATGCATGTTTC -3´	INSIG1
INSIG1_E3_F	5´-GACCACGTTGAAATTCTGGAAC -3´	INSIG1
INSIG1_E3_R	5´-GGGTAGGTACCACCATCATGTC -3´	INSIG1
INSIG1_E4_F	5´-TGGACAGTGAATTATCTGTGGTACA -3´	INSIG1
INSIG1_E4_R	5´-TTGAGAATTTCATGCCTAAATCTGTAT -3´	INSIG1
INSIG1_E5_F	5´-TGGATGGTTGATATGCGTTCTG -3´	INSIG1
INSIG1_E5_R	5´-TCAGTAGTTGTCACTCAAGTCTGAACC -3´	INSIG1
INSIG1_E6_F	5´-GAGCTGTTGCTCTCGGAGATAAG -3´	INSIG1
INSIG1_E6_R	5´-TGAGAAATTTGGCAGCAGAGAG -3´	INSIG1
INSIG1_E7_F	5´-CCCACCTCTCAATCTTGTTGC -3´	INSIG1
INSIG1_E7_R	5´-GCAGTCAAGGGAAGACTTCAGG -3´	INSIG1
INSIG_P_n_F	5´-TTCTCTGCTGTCAGCGCTTTATAC -3´	INSIG1
INSIG1_PE1_F	5´-GCGTGTGCGCACGTCATA -3´	INSIG1
INSIG1_P_R	5´-GCGCGCGGGTTTATATGG -3´	INSIG1
INSIG_E1_n_R	5´-CGTCCCAAAGACCCAACAG -3´	INSIG1
HNF1A_PROM_F	5´-GAGCATCCTCTGCCCTTGAG -3´	HNF1A
HNF1A_PROM_R	5´-GTCTGCAGCTGGCTCAGTTTAG -3´	HNF1A
HNF1A_E01_F	5´-GTGCAAGGAGTTTGGTTTGTGTC -3´	HNF1A
HNF1A_E01_R	5´-CAACTAGGCTAAAGGCTGAAGGTC -3´	HNF1A
HNF1A_E02_F	5´-AAGGTTCCAGCACCCAGGAC -3´	HNF1A
HNF1A_E02_R	5´-GTCTGTGTAATGGGGATGGTGAAG -3´	HNF1A
HNF1A_E03_F	5´-TAGCTGTAAGCTCCTCTGGTTCAG -3´	HNF1A
HNF1A_E03_R	5´-GACCTAGAGTCACCTTCCCCTTC -3´	HNF1A
HNF1A_E04_F	5´-AGACTGTCAATTGCCCAAGGTC -3´	HNF1A
HNF1A_E04_R	5´-GCAAAGAGGTTTAGGTGACTGCTG -3´	HNF1A
HNF1A_E05_F	5´-CTTGGCAAAAGGTAGAAACAAAGG -3´	HNF1A
HNF1A_E05_R	5´-CCTAGGGACTGCTCCAGAATCTC -3´	HNF1A
HNF1A_E06_F	5´-TTGTAAGGAAAACCCAACCTCATC -3´	HNF1A
HNF1A_E06_R	5´-GTAATTTGCCCATAGACCCTTCAC -3´	HNF1A
HNF1A_E07_F	5´-CTCTGGGAAGGAGAGGTGGTG -3´	HNF1A
HNF1A_E07_R	5´-ACTAGGGATCTGCTCACACAAGC -3´	HNF1A
HNF1A_E8,9_F	5´-AATCAGCCCTGGATCTCCAAC -3´	HNF1A
HNF1A_E8,9_R	5´-ACAGTGACGGACAGCAACAGAAG -3´	HNF1A
HNF1A_E10A_F	5´-GCCTCCCCATCCTGAGTACC -3´	HNF1A
HNF1A_E10A_R	5´-GGTCCCAGGGCTCTCCATAG -3´	HNF1A
HNF1A_E10B_F	5´-AGAGCTAGGAGCAAAGCCTGTTC -3´	HNF1A
HNF1A_E10B_R	5´-AGCTACTCCTGCCCCAAACAAG -3´	HNF1A
HNF4A_PE01-IS4_F	5´-CATACACCTGGCTCTGGGTTC -3´	HNF4A
HNF4A_PE01-IS4_R	5´-TTTGGGCCCGTAAGAAACAC -3´	HNF4A
HNF4A_PROM-IS1_F	5´-CAGAACAAGGATCCAGAAGATTGG -3´	HNF4A
HNF4A_PROM-IS1_R	5´-CCTTCCTTTCAAACCGTCCTC -3´	HNF4A
HNF4A_E01-IS1_F	5´-AGAAACCAACAAACAGCCAAATC -3´	HNF4A
HNF4A_E01-IS1_R	5´-AAAGTTGAGTGCCAAAGATCTGC -3´	HNF4A
HNF4A_E02_F	5´-CTTTATCCTGTATGGGCGTTTTG -3´	HNF4A
HNF4A_E02_R	5´-CTCCAAGACACAGAAGGAAGCAG -3´	HNF4A
HNF4A_E02_F	5´-GAGGTGATGGAGTGGGAACAG -3´	HNF4A
HNF4A_E02_R	5´-ACTCAGGGAGAAGACAGACCTTG -3´	HNF4A
HNF4A_E03_F	5´-GAAGAGATGAGAGCACTGAGGTTG -3´	HNF4A
HNF4A_E03_R	5´-CTGCCACTGAGTCATAAAGTGTGG -3´	HNF4A
HNF4A_E04_F	5´-CACTCCTCATCAGTCACAGACACC -3´	HNF4A
HNF4A_E04_R	5´-AATGGAGGTGGAGGAGGTGAG -3´	HNF4A
HNF4A_E05_F	5´-TTTTACCCTGAGCTTCCTTCAGAG -3´	HNF4A
HNF4A_E05_R	5´-CCACGGCTATATCCCAGGTG -3´	HNF4A
HNF4A_E06_F	5´-GTAGAGGCAGAGGGGAGCATTAAG -3´	HNF4A
HNF4A_E06_R	5´-CCACCATGTGAATCTCCTTGC -3´	HNF4A
HNF4A_E07_F	5´-TCTTGCCAACTTAAAAGCCAAAAC -3´	HNF4A
HNF4A_E07_R	5´-AACATGAGATGAGGCTGTGAACTC -3´	HNF4A
HNF4A_E08A_F	5´-CACTGCTGAAGACTCCTTGTGTG -3´	HNF4A
HNF4A_E08A_R	5´-AAACTGAGGCACAGACAGGTTAAG -3´	HNF4A
HNF4A_E08B_F	5´-TGACAACCTGTTGCAGGAGATG -3´	HNF4A
HNF4A_E08B_R	5´-AGCACAAGAGTCACCACTTCAGAG -3´	HNF4A
HNF4A_E09_F	5´-ACTAACCCAGGAATAGGTACCCAAC -3´	HNF4A
HNF4A_E09_R	5´-AAACTGTTGCATCCTGGTTCTACC -3´	HNF4A
HNF4A_E10A_F	5´-TTTTATAGAGGAAGAAATTAAGTCAAGGTG -3´	HNF4A
HNF4A_E10A_R	5´-TAGAGGTCTCCCCAAGTCAAAGTC -3´	HNF4A
HNF4A_E10B_F	5´-CAGTCCCAGAGCAGGAATGG -3´	HNF4A
HNF4A_E10B_R	5´-AGTCCCTGAAGAAGGAGGATGAG -3´	HNF4A
GCK_PROM-IS1_F	5´-AGACCTGTCCAGCTTTGGACTC -3´	GCK
GCK_PROM-IS1_R	5´-GTGTCCTTCAGACAGATTCAGTGG -3´	GCK
GCK_E01-IS1_F	5´-GGCTAGGATGTGAGAGACACAGTC -3´	GCK
GCK_E01-IS1_R	5´-CAAAGAGCCTGTGCATAAAATCAG -3´	GCK
GCK_E01-IS2,3_F	5´-ACTGTTACCCACATGGCCTACC -3´	GCK
GCK_E01-IS2,3_R	5´-CCCAGCCTTAGTTTTGGTAATCTG -3´	GCK
GCK_E02-IS3_F	5´-CCACTGCTATCCAACCTGTACACC -3´	GCK
GCK_E02-IS3_R	5´-AGGCTGTCCTAACAATCCCTGTG -3´	GCK
GCK_E02-IS1_F	5´-GTGTGCAGATGCCTGGTGAC -3´	GCK
GCK_E02-IS1_R	5´-CATTGCTCCCCAGGAGATTC -3´	GCK
GCK_E03-IS1_F	5´-TCTTTGTAATATCCGGGCTCAGTC -3´	GCK
GCK_E03-IS1_R	5´-ACCTCCCGTCAGGACTAGCTG -3´	GCK
GCK_E04-IS1_F	5´-GTTGCAGTGTCCCTGAGGAATAG -3´	GCK
GCK_E04-IS1_R	5´-ATTTGAATCCAGATCTCCCTTCTG -3´	GCK
GCK_E5,6-IS1_F	5´-CTGTGCAGGAGGTAGTGACAGG -3´	GCK
GCK_E5,6-IS1_R	5´-TCTGACATCACCGGTTGTTAAGTAG -3´	GCK
GCK_E07-IS1_F	5´-GTTCCAGACAAAGCAGAGACAGG -3´	GCK
GCK_E07-IS1_R	5´-TGGGACTAACCCTTCATCTCTCAC -3´	GCK
GCK_E08-IS1_F	5´-CATTAACGAGGGAAAGACGTGAAC -3´	GCK
GCK_E08-IS1_R	5´-TCGCCCTGAGACCAAGTCTG -3´	GCK
GCK_E09-IS1_F	5´-CCCTCCCTGGAGAACGAGAG -3´	GCK
GCK_E09-IS1_R	5´-AGGACTACGAAATCTTGGAGCTTG -3´	GCK
GCK_E10A-IS1_F	5´-AAGCTCCAAGATTTCGTAGTCCTC -3´	GCK
GCK_E10A-IS1_R	5´-AAATGCATCAAAGTCCTGAGTGAG -3´	GCK
GCK_E10B-IS1_F	5´-CATACCGCTGGGGAACAGAG -3´	GCK
GCK_E10B-IS1_R	5´-CGCTATGGGAGCTGAAGATGTAG -3´	GCK
F: forward primer. R: reverse primer
